# Supplementary material for: How French culture influences the framing of genetic modifications on the internet: Insights from Google-based corpus analysis
Source: PLoS One. 2024 Dec 23;19(12):e0311934. doi: 10.1371/journal.pone.0311934 (PMC11666055; doi:10.1371/journal.pone.0311934)
Supplement: S1 File — (XLSX) [file pone.0311934.s001.xlsx]

## Sheet: Feuil1
Tile	Source	Language	Year	Keyword	Issue	Stakeholder	Medium	Target	Origin	URL
Science and History of GMO and Other Food Modification Processes	google	english	2020	GMO	science	organisation	website	generalpublic	national	https://www.fda.gov/food/agricultural-biotechnology/science-and-history-gmos-and-other-food-modification-processes
A GMO contains DNA that has been altered using genetic_engineering.	google	english	2019	GMO	science	journalist	press	generalpublic	international	https://education.nationalgeographic.org/resource/genetically-modified-organisms/
GMO: Pros and Cons, Backed by Evidence	google	english	2020	GMO	science	journalist	press	generalpublic	national	https://www.healthline.com/nutrition/gmo-pros-and-cons
You can find it printed on certain cereals, chips, vegetables, even canned goods-but what does the label really reveal about your food? “With many topics in the food industry it’s something to educate yourself on and make that decision at a personal level,” said Carrie Bloemers, a dietitian and Healthy Life Center manager.	google	english	2019	GMO	science	company	website	generalpublic	national	URL link broken
This video provides an overview of the process used to create GMO plants. GMO has become a common term used to describe foods that have been created through genetic_engineering. Using the papaya as an example, the video walks through the four key steps to creating a GMO. Keep in mind that the processes for creating a GMO plant, animal, or microorganism may be different. The U.S. Food and Drug Adm…	google	english	2020	GMO	science	organisation	website	generalpublic	national	https://www.youtube.com/watch?v=0OdQVB-akww
GMO insect_resistant Bt prevents cancer and saves farmers up to $167 million per year, study shows	google	english	2020	GMO	science	journalist	press	generalpublic	international	https://www.nature.com/articles/s41598-020-66955-1
What Are GMO and GM Foods?	google	english	2019	GMO	science	journalist	press	generalpublic	national	https://www.livescience.com/40895-gmo-facts.html
The issue of GMO (GMO) as they relate to the food supply is an ongoing, nuanced and highly contentious issue.	google	english	2018	GMO	bioagri	organisation	website	generalpublic	national	https://www.healthline.com/health/head-to-head-gmo-debate#2
Engineers design plants using GMO, or GMO, to be tougher, more nutritious, or taste better. However, people have concerns over their safety, and there is much debate about the pros and cons of using GMO.	google	english	2019	GMO	science	journalist	press	generalpublic	national	https://www.medicalnewstoday.com/articles/324576
GMO are organisms whose DNA has been altered by genetic_engineering. When scientists generate GMO, they combine existing pieces of DNA in new ways to give an organism new characteristics. In most cases, GMO are created by introducing genes from other organisms. For example, Rice Grassy Stunt Virus (RGSV) has been virtually eliminated from rice production in Southeast Asia through the introduction…	google	english	2019	GMO	science	organisation	website	generalpublic	national	https://www.genomebc.ca/infobulletins/genetically-modified-organisms-gmos
GMO directive : the origins of the mutagenesis exemption	google	english	2018	GMO	regulation	journalist	press	generalpublic	national	https://infogm.org/gmo-directive-the-origins-of-the-mutagenesis-exemption/
New Study Suggests Those Extremely Opposed to GMO Know the Least About GMO	google	english	2019	GMO	science	company	blog	generalpublic	international	URL link broken
Genetic_engineering and GMO are integral parts of the industrial food system and GMO ingredients are in most packaged foods. Many consumers are concerned about GMO, but many do not truly understand the issues at play.	google	english	2018	GE	bioagri	organisation	website	generalpublic	international	URL link broken
EU court says crops obtained by mutagenesis are GMO	google	english	2018	GMO	regulation	journalist	press	experts	international	https://www.foodnavigator.com/Article/2018/07/25/EU-court-says-crops-obtained-by-mutagenesis-are-GMO
Spartan plant researchers explain the basics of GMO	google	english	2018	GMO	science	organisation	website	generalpublic	national	https://msutoday.msu.edu/news/2018/gmos-101
GMO: Definition, Meaning, Examples, Pros And Cons	google	english	2020	GMO	bioagri	journalist	press	generalpublic	international	https://youmatter.world/en/definition/gmo-means-seeds-foods-bad/
These CRISPR-modified crops don’t count as GMO	google	english	2018	GMO	science	scientist	press	generalpublic	international	https://theconversation.com/these-crispr-modified-crops-dont-count-as-gmos-96002
State Legislation Addressing GMO	google	english	2020	GMO	regulation	organisation	website	experts	national	URL link broken
FDA launches GMO consumer education initiative	google	english	2020	GMO	science	journalist	press	experts	national	https://www.foodnavigator-usa.com/Article/2020/05/20/GMOs-101-FDA-launches-GMO-consumer-education-initiative
Plant breeding is as old as agriculture itself and farmers and scientists have long used plant breeding techniques to produce plants with beneficial characteristics, such as drought tolerance, making use of the plant’s natural genetic diversity. In the 1980s, scientists began using biotechnology, a method of transferring beneficial genes directly into a plant, which allowed for greater efficiency…	google	english	2019	GMO	bioagri	company	website	generalpublic	international	https://www.bayer.com/en/agriculture/gmo-and-biotechnology
GMO and Genome_editing Science Continue to Advance Despite Continued Skepticism	google	english	2019	GMO	bioagri	journalist	press	experts	international	https://www.agribusinessglobal.com/agrochemicals/seeds-traits/gmo-and-genome-editing-science-continue-to-advance-despite-continued-skepticism/
It’s human nature, it seems, to resist change and fear the unknown.	google	english	2018	GMO	science	journalist	press	generalpublic	national	https://www.nytimes.com/2018/04/23/well/eat/are-gmo-foods-safe.html
France must put gene-edited crops under GMO rules this year: court	google	english	2020	GMO	regulation	journalist	press	experts	international	https://www.reuters.com/article/world/france-must-put-gene-edited-crops-under-gmo-rules-this-year-court-idUSKBN2012I8/
GMO Are an Ally in a Changing Climate	google	english	2020	GMO	bioagri	journalist	press	generalpublic	international	https://www.wired.com/story/gmo-ally-climate-change/
What is Bayer’s stance on GMO (GMO)?	google	english	2018	GMO	marketing	company	website	generalpublic	international	https://www.bayer.com/en/ca/canada-genetically-modified-organisms
Why we objected to GMO in the EU - 36 times!	google	english	2019	GMO	bioagri	organisation	website	generalpublic	europeanunion	https://www.greens-efa.eu/en/article/news/why-we-objected-to-gmos-in-the-eu-36-times
What’s The Real Difference Between Organic And GMO?	google	english	2019	GMO	bioagri	journalist	press	generalpublic	international	https://www.nongmoproject.org/blog/whats-the-difference-between-organic-and-non-gmo-project-verified/
Record of GMO Dealings	google	english	2019	GMO	regulation	organisation	website	experts	national	https://www.ogtr.gov.au/about-us/record-gmo-dealings
Clinical Trial Authorisations with GMO (GMO)	google	english	2019	GMO	regulation	organisation	website	generalpublic	national	URL link broken
Welcome to GMO Answers	google	english	2019	GMO	bioagri	company	website	generalpublic	international	https://gmoanswers.com/
Why I’m quitting GMO research	google	english	2018	GMO	science	scientist	blog	generalpublic	international	https://www.mehta-lab.com/writing/2018/03/31/2018-3-31-why-im-quitting-gmo-research
GMO: What they are, are they safe and which foods have them	google	english	2020	GMO	science	journalist	press	generalpublic	international	https://www.cnet.com/health/nutrition/gmos-what-they-are-are-they-safe-and-which-foods-have-them/
What is a GMO?	google	english	2018	GMO	bioagri	organisation	website	generalpublic	national	URL link broken
Give the people what they want: Non_GMO sells	google	english	2019	GMO	regulation	organisation	press	generalpublic	europeanunion	https://www.euractiv.com/section/agriculture-food/opinion/give-the-people-what-they-want-non-gmo-sells/
GMO (GMO), their products, and the chemicals used to manage them, may pose unacceptable threats to ecosystems.	google	english	2018	GMO	bioagri	organisation	website	generalpublic	national	https://greens.org.au/policies/genetically-modified-organisms
All foods and feeds that contain genetically_modified (gm) ingredients are clearly labelled. This means you can choose the product that you want without having to wonder if it is genetically_modified or not. In Finland, there are hardly any genetically_modified foods on shelves in stores at present.	google	english	2019	GMO	regulation	organisation	webite	generalpublic	national	https://www.ruokavirasto.fi/en/foodstuffs/instructions-for-consumers/genetically-modified-food-gmo/
Where are GMO crops and animals approved and banned?	google	english	2018	GMO	geopoeco	journalist	press	generalpublic	international	https://geneticliteracyproject.org/gmo-faq/where-are-gmo-crops-and-animals-approved-and-banned/
Genome_editing is a type of New Breeding Technique mediated by Programmable Sequence-Specific Nucleases (SSN). SSNs are enzymes that cause small breaks in DNA, which when repaired by the cell can produce mutations of various types depending on the molecular mechanism used in the repair. The particularity of the SSN applied to breeding resides in our capacity to program them with high precision, s…	google	english	2018	NPBT	science	scientist	website	experts	europeanunion	https://newcotiana.webs.upv.es/genome-editing/
GMO Are Not Agriculture's Future--Biotech Is	google	english	2019	GMO	science	scientist	press	generalpublic	international	https://www.scientificamerican.com/blog/observations/gmos-are-not-agricultures-future-biotech-is/
Genetic_modification (GM) is the use of modern biotechnology techniques to change the genes of an organism, such as a plant or animal. Their use is highly regulated in Australia.	google	english	2019	GMO	regulation	organisation	website	experts	national	https://www.agric.wa.gov.au/genetic-modification/information-genetically-modified-organisms
Developing GMO (GMO) from 1 January 2021	google	english	2019	GMO	regulation	organisation	website	experts	national	http://brexitlegalguide.co.uk/developing-gmos-2021-uk-guidance/
GMO Take Plant and Animal Breeding to a Whole Different Level	google	english	2019	GMO	bioagri	company	press	generalpublic	national	https://www.thebalancesmb.com/what-are-genetically-modified-organisms-gmos-2538191
Does Mutation Breeding Produce GMO?	google	english	2019	GMO	science	organisation	blog	generalpublic	national	https://www.nongmoproject.org/blog/does-mutation-breeding-produce-gmos/
By: Co+op, welcome to the table	google	english	2018	GMO	science	company	website	generalpublic	national	https://www.grocery.coop/fresh-from-the-source/what-is-a-gmo
The GMO (Contained Use) Regulations 2014 requires the competent authority to maintain a public register of information about all notifications concerning contained use. This contains information on premises and individual contained uses, including the nature of the work to be carried out at the premises, the purpose of individual contained uses and the characteristics of the GMO involved.	google	english	2020	GMO	regulation	organisation	website	experts	national	https://www.hse.gov.uk/biosafety/gmo/notifications/publicregister.htm
GMO: putting the ‘sweet’ back into corn?	google	english	2019	GMO	regulation	organisation	webiste	experts	unknown	https://www.scitecheuropa.eu/
GMO grass is creeping across Oregon	google	english	2018	GMO	bioagri	journalist	press	generalpublic	national	https://www.hcn.org/issues/50.11/plants-genetically-modified-grass-creeps-across-eastern-oregon
Can This Company Convince You to Love GMO?	google	english	2018	GMO	science	journalist	press	generalpublic	national	https://www.theatlantic.com/science/archive/2018/02/ginkgo-bioworks-gmos/552374/
Crops obtained by mutagenesis are GMO, court rules	google	english	2018	GMO	regulation	journalist	press	generalpublic	international	https://www.newfoodmagazine.com/news/72311/crops-mutagenesis-gmos/
What Is GMO and Are GMO Foods Safe?	google	english	2018	GMO	science	journalist	blog	generalpublic	national	https://daveasprey.com/what-is-gmo-foods-safety/
Joint Global Round Table on LMOs/GMO	google	english	2019	GMO	regulation	organisation	website	experts	international	URL link broken
GM technology adoption in agriculture expanded rapidly in the past decades. Genetically_modified crops are now cultivated at about 10% of the global arable land surface, and in some regions like the US the GMO rate is above 90% for soybeans and corn.	google	english	2018	GMO	marketing	company	website	generalpublic	international	https://www.eurofins-technologies.com/products/gmos.html
Adopted by IFOAM - Organics International World Board onThis position paper addresses all of agriculture, its market channels, and supporting policy and infrastructure; it is not just for those parts currently focused on or aware of the organic sector.	google	english	2020	GMO	science	organisation	website	generalpublic	international	URL link broken
Genetic_modification is a contentious issue. This article looks at how it is used in crops, and the environmental risks.	google	english	2020	GMO	science	organisation	website	generalpublic	national	https://www.gardenorganic.org.uk/gmos-environmental-concerns
Zimbabwean Government Affirms its Stance – GMO Production is Prohibited	google	english	2019	GMO	regulation	journalist	press	generalpublic	international	https://www.organicwithoutboundaries.bio/2019/08/29/zimbabwean-government-gmo-stance/
Who are the donors taking on GMO?	google	english	2019	GMO	geopoeco	journalist	press	generalpublic	international	https://www.devex.com/news/who-are-the-donors-taking-on-gmos-91951
An overview of working with GMO is provided on the website of the Health & Safety Executive.	google	english	2018	GMO	regulation	organisation	website	experts	national	https://www.ouh.nhs.uk/researchers/approvals/gmo/
Frontier Technology Quarterly: Playing with genes: The good, the bad and the ugly	google	english	2019	GMO	geopoeco	organisation	website	generalpublic	international	https://www.un.org/development/desa/dpad/publication/frontier-technology-quarterly-may-2019/
GMO (GMO)	google	english	2019	GMO	regulation	organisation	website	experts	national	https://www.mzp.cz/en/gmo
Plant breeding: conventional v mutation v genetic_modification (GMO) v gene_editing	google	english	2019	GMO	science	scientist	blog	generalpublic	national	https://medium.com/talkplant/plant-breeding-conventional-v-mutation-v-genetic-modification-gmos-v-gene-editing-e99edf9fd54d
Orkla’s Policy on GMO	google	english	2020	GMO	marketing	company	website	generalpublic	international	https://www.orkla.com/sustainability/safe-products/orklas-policy-gmos/
Commercialisation of GMO medicinal products: Some figures	google	english	2019	GMO	regulation	organisation	website	experts	national	https://www.biosafety.be/content/commercialisation-gmo-medicinal-products-some-figures
GMO vs. Gene_editing for Plants: A Closer Look	google	english	2018	GE	science	scientist	blog	generalpublic	national	https://www.seedquest.com/news.php?type=news&id_article=102548&id_region=&id_category=&id_crop=
GMO: Scientific or Social Uncertainty?	google	english	2018	GMO	science	scientist	blog	experts	national	https://cbr.ubc.ca/gmos-scientific-or-social-uncertainty/
GM technology adoption in agriculture expanded rapidly in the past decades. Genetically_modified crops are now cultivated at about 10% of the global arable land surface, and in some regions like the US the GMO rate is above 90% for soybeans and corn.	google	english	2019	GMO	marketing	company	website	experts	international	https://www.eurofins-technologies.com/products/gmos.html
Bioengineered or "GMO"?	google	english	2019	GE	science	company	website	generalpublic	national	https://zbiotics.com/blogs/journal/bioengineered-or-gmo-definitional-disorder-in-food-labeling
Resistance to genetically_modified seeds in Africa	google	english	2019	GMO	geopoeco	journalist	press	generalpublic	international	https://www.dw.com/en/resistance-to-genetically-modified-seeds-in-africa/a-44736633
Genetically_engineered (GE) foods have had their DNA changed using genes from other plants or animals. Scientists take the gene for a desired trait in one plant or animal, and they insert that gene into a cell of another plant or animal.	google	english	2019	GMO	science	organisation	website	generalpublic	national	https://medlineplus.gov/ency/article/002432.htm
Reopening GMO Rules Would Be a Dangerous Waste of Time and Money	google	english	2019	GMO	regulation	organisation	website	generalpublic	europeanunion	https://www.greeneuropeanjournal.eu/reopening-gmo-rules-would-be-a-dangerous-waste-of-time-and-money/
CRISPR Plants: New Non_GMO Method to Edit Plants	google	english	2020	GMO	science	organisation	website	generalpublic	national	https://cals.ncsu.edu/news/crispr-plants-new-non-gmo-method-to-edit-plants/
Scientists urged to fight GMO fake news	google	english	2020	GMO	science	organisation	website	generalpublic	national	https://www.uq.edu.au/news/article/2019/02/scientists-urged-fight-gmo-fake-news
Pesticides are an enormous group of chemicals designed to kill unwanted insects (insecticides), weeds (herbicides), rodents (rodenticides), and fungi (fungicides). Many pesticides endanger human health or damage ecosystems, creating risk for companies that buy or produce food and other crops.	google	english	2019	GMO	bioagri	organisation	website	generalpublic	national	https://www.asyousow.org/our-work/environmental-health/gmos-pesticides
Food: How Altered?	google	english	2019	GE	science	journalist	press	generalpublic	international	https://www.nationalgeographic.com/environment/article/food-how-altered
GMO: A Precautionary Tale for AI Governance	google	english	2019	GMO	science	scientist	website	experts	national	https://escholarship.org/uc/item/6pc0k5v8
New CRISPR method edits crops without technically making them GMO	google	english	2019	GE	science	journalist	press	generalpublic	international	https://newatlas.com/biology/crispr-edits-crops-gmos/
USDA Unveils Prototypes For GMO Food Labels, And They're ... Confusing	google	english	2018	GMO	regulation	journalist	press	generalpublic	national	https://choice.npr.org/index.html?origin=https://www.npr.org/sections/thesalt/2018/05/19/612063389/usda-unveils-prototypes-for-gmo-food-labels-and-theyre-confusing
GMO – Top 3 Pros and Cons	google	english	2018	GMO	science	company	encyclopedia	generalpublic	international	https://www.procon.org/headlines/gmos-top-3-pros-and-cons/
Why opposition to GMO is a First World privilege	google	english	2019	GMO	geopoeco	journalist	press	generalpublic	national	https://whyy.org/segments/why-opposition-to-gmos-is-a-first-world-privilege/
European Commission approves ten GMO	google	english	2019	GMO	regulation	journalist	press	experts	europeanunion	https://european-biotechnology.com/up-to-date/latest-news/news/european-commission-approves-ten-gmos.html
Introduction to GMO	google	english	2019	GMO	science	organisation	blog	generalpublic	national	https://scimoms.com/intro-to-gmos/
GMO or not GMO? Here are the issues we should talk about instead	google	english	2019	GMO	science	organisation	website	generalpublic	national	https://www.slu.se/en/ew-news/2019/11/gmo-or-not-gmo-here-are-the-issues-we-should-talk-about-instead/
CJ ruling opens back door to new GMO	google	english	2018	GMO	regulation	organisation	website	generalpublic	international	https://friendsoftheearth.eu/press-release/ecj-opens-back-door-to-new-gmos/
The public debate on bioengineering and GMO (GMO) is evolving and being held on different levels in different parts of the world. The focus of Ahold Delhaize and local brands is to support transparency for customers through product labeling, so that customers are aware if a product contains GMO or not and can make their preferred choice.	google	english	2018		regulation	company	website	generalpublic	international	https://www.aholddelhaize.com/en/about/
The EU GMO Directive is No Longer Fit for Purpose	google	english	2019	GMO	regulation	journalist	press	experts	international	https://european-seed.com/2019/11/the-eu-gmo-directive-is-no-longer-fit-for-purpose/
Why the GMO Regulations in Europe Are ‘Not Fit for Purpose’	google	english	2019	GMO	regulation	journalist	press	generalpublic	europeanunion	https://www.labiotech.eu/in-depth/gmo-regulations-europe/
China’s GMO Paradox	google	english	2019	GMO	geopoeco	journalist	press	generalpublic	international	https://thediplomat.com/2019/05/chinas-gmo-paradox/
GMO in conservation – testing the fences	google	english	2019	GMO	science	journalist	blog	generalpublic	national	https://beyond-gm.org/gmos-in-conservation-testing-the-fences/
GMO Awareness – Your Right to Know	google	english	2020	GMO	bioagri	organisation	website	generalpublic	national	https://www.downtoearth.org/articles/2014-10/5206/gmo-awareness-your-right-to-know
GMO (GMO) increase the use of herbicides that are toxic to the environment and human health. Green America’s GMO Inside campaign is dedicated to educating consumers and businesses about the impacts of industrial agriculture and GMO and shifting corporations away from a reliance on GMO to organic and regenerative farming practices.	google	english	2018	GMO	bioagri	organisation	website	generalpublic	national	https://www.greenamerica.org/gmo-inside
Is the EU Opening the Door to More Hidden GMO?	google	english	2019	GMO	bioagri	company	website	generalpublic	international	https://www.slowfood.com/is-the-eu-opening-the-door-to-more-hidden-gmos/
EU’s top court tightens controls over controversial new GMO techniques	google	english	2019	GMO	regulation	journalist	press	generalpublic	europeanunion	https://www.politico.eu/article/mutagenesis-genetically-modified-organisms-eu-court-opens-door-to-certain-contentious-plant-breeding-techniques/
Confession of an Anti_GMO Activist	google	english	2018	GMO	geopoeco	citizen	press	generalpublic	national	https://www.wsj.com/articles/confession-of-an-anti-gmo-activist-1529679465
Gmo_free regions call for an international GMO register	google	english	2019	GMO	regulation	journalist	press	experts	international	https://organic-market.info/news-in-brief-and-reports-article/gmo-free-regions-call-for-an-international-gmo-register.html
A guide to how GMO’s and bioengineered foods get labeled	google	english	2019	GMO	science	scientist	website	generalpublic	national	https://www.hudsonalpha.org/a-guide-to-how-gmos-and-bioengineered-foods-get-labeled/
About half of U.S. adults are wary of health effects of genetically_modified foods, but many also see advantages	google	english	2020	GMO	science	scientist	website	generalpublic	national	https://www.pewresearch.org/fact-tank/2020/03/18/about-half-of-u-s-adults-are-wary-of-health-effects-of-genetically-modified-foods-but-many-also-see-advantages/
Jumping genes: A way to comply with GMO regulations?	google	english	2019	GMO	science	scientist	website	generalpublic	international	http://www.tomatonews.com/en/jumping-genes-a-way-to-comply-with-gmo-regulations_2_853.html
New GMO cannot escape testing and labelling under EU law, EU court rules	google	english	2018	GMO	regulation	organisation	website	generalpublic	international	https://www.greenpeace.org/eu-unit/issues/climate-energy/1265/new-gmos-cannot-escape-testing-and-labelling-under-eu-law-eu-court-rules/
Study finds GMO increase crop yields and benefit health	google	english	2018	GMO	science	journalist	press	experts	europeanunion	https://www.europeanscientist.com/en/agriculture/study-finds-gmos-increase-crop-yields-benefit-health/
Start_up Technologies Making GMO Less Controversial	google	english	2018	GMO	bioagri	company	website	generalpublic	international	https://agfundernews.com/startup-technologies-making-gmo-less-controversial.html
Food Labels: Seals & Claims	google	english	2019	GMO	regulation	company	website	generalpublic	national	https://www.consumerreports.org/food-labels/seals-and-claims/non-gmo
Analysis of GMO (GMO)	google	english	2018	GMO	marketing	company	website	experts	international	https://www.qsi-q3.com/lab-services/gmo/
Screening of GMO (GMO) in cotton and textiles	google	english	2019	GMO	regulation	organisation	website	experts	international	https://www.iso.org/standard/76418.html
Brief Description:	google	english	2018	GMO	science	company	website	generalpublic	national	https://wineserver.ucdavis.edu/industry-info/enology/methods-and-techniques/winery-lab-techniques/genetically-modified-organisms
Note: Choosing a diet of GM foods or non_GM foods (or a combination of both), should be a personal choice, determined by an individual, with guidance from health care providers. The Gastrointestinal Society encourages readers to research which foods are the best fit for their health needs and lifestyle so they can make informed decisions about the production, ingredients, and nutritional content …	google	english	2018	GMO	science	company	website	generalpublic	national	https://badgut.org/information-centre/a-z-digestive-topics/gmo/
GM Approval Database	google	english	2020	GMO	regulation	organisation	website	experts	international	https://www.isaaa.org/gmapprovaldatabase/
GMO (GMO) have become a reality in agriculture and in the food and feed market. In many countries and regions (e.g. Europe),	google	english	2019	GMO	marketing	company	website	experts	national	https://www.congen.de/en/products-services/food-analytics/gmo/
Who Should Be Responsible for Consumer Education on GMO?	google	english	2019	GMO	geopoeco	company	website	generalpublic	international	https://martecgroup.com/gmo-consumer-education/
A Brief Explanation about GMO Companies	google	english	2020	GMO	geopoeco	organisation	blog	generalpublic	international	https://www.tiredearth.com/articles/brief-explanation-about-gmos-companies
Our Approach To GMO	google	english	2020	GMO	science	scientist	website	generalpublic	unknown	URL link broken
Demystifying GMO: New Research Shows Unexpected Changes in Plant DNA	google	english	2019	GMO	science	organisation	website	generalpublic	international	https://singularityhub.com/2019/02/11/demystifying-gmos-new-research-shows-unexpected-changes-in-plant-dna/
What is Nestlé’s position on GMO?	google	english	2019	GMO	science	company	website	generalpublic	international	https://www.nestle.com/ask-nestle/environment/answers/gmo-genetically-modified-organisms
Bioethical reflection on the use of GMO	google	english	2019	GMO	science	scientist	blog	generalpublic	international	https://mahb.stanford.edu/blog/bioethical-reflection-use-gmos/
New GMO Proposal Only Provides an Illusion of Regulation	google	english	2019	GMO	regulation	organisation	website	generalpublic	national	https://seedalliance.org/2019/gmo-regulations/
Getting it right on GMO	google	english	2018	GMO	science	scientist	press	generalpublic	international	https://science.sciencemag.org/content/360/6396/1407/tab-article-info
Inside the GMO law: What needs to be labeled and why it matters	google	english	2019	GMO	regulation	company	website	generalpublic	national	https://www.fooddive.com/news/inside-the-gmo-law-what-needs-to-be-labeled-and-why-it-matters/545120/
Researchers find persistence of antibiotic-resistant GMO genes in sewage sludge	google	english	2019	GMO	science	organisation	website	experts	national	https://news.wsu.edu/2019/10/18/researchers-find-persistence-antibiotic-resistant-gmo-genes-sewage-sludge/
Understanding Genetically_modified Foods	google	english	2019	GMO	science	company	website	generalpublic	national	https://www.unlockfood.ca/en/Articles/Food-technology/Understanding-Genetically-Modified-Foods.aspx
‘It is time for a new position’: Denmark’s Ethics Council calls for updated GMO law	google	english	2019	GMO	regulation	journalist	press	generalpublic	international	https://www.foodnavigator.com/Article/2019/04/29/It-is-time-for-a-new-position-Denmark-s-Ethics-Council-calls-for-updated-GMO-law
Are GMO (GMO) A Blessing Or A Curse?	google	english	2018	GMO	science	organisation	blog	generalpublic	national	https://www.lifescienceleader.com/doc/are-genetically-modified-organisms-gmo-a-blessing-or-a-curse-0001
There are many pros to GMO. Find out what a GMO is, and learn more about GMO benefits, products and farming in Canada with these quick facts, figures and statistics.	google	english	2018	GMO	science	company	website	generalpublic	national	https://croplife.ca/facts-figures/gmos-in-canada/
“How GMO Can Save Civilization”	google	english	2019	GMO	science	organisation	website	generalpublic	international	https://itif.org/publications/2018/03/21/how-gmos-can-save-civilization
Long-Awaited Final Regulations for GMO Food Labeling Leave Millions of Americans in the Dark	google	english	2018	GMO	regulation	organisation	website	generalpublic	national	https://www.centerforfoodsafety.org/press-releases/5487/long-awaited-final-regulations-for-gmo-food-labeling-leave-millions-of-americans-in-the-dark
GMO is the acronym for GMO. A GMO is a living organism, a microorganism, plant or animal, whose genetic material has undergone a specific change through a process called transgenesis.	google	english	2018	GMO	science	organisation	website	generalpublic	national	http://www.genomequebec-education-formations.com/education-concept-gmos-en
What Does GMO Stand For? The Top 5 Things You Need to Know	google	english	2019	GMO	science	company	website	generalpublic	national	https://www.trifectanutrition.com/blog/what-does-gmo-stand-for-the-top-5-things-you-need-to-know
Earthtalk: Are GMO safe to eat?	google	english	2020	GMO	science	journalist	press	generalpublic	national	https://azdailysun.com/opinion/columnists/earthtalk-are-genetically-modified-organisms-safe-to-eat/article_e5a482ec-aaf5-5248-9d23-bcf2c32fd0e1.html
FDA, USDA combat consumer opposition to GMO	google	english	2019	GMO	regulation	journalist	press	experts	national	https://www.foodbusinessnews.net/articles/15576-fda-usda-combat-consumer-opposition-to-gmos
Food for Thought on GMO	google	english	2019	GMO	science	journalist	press	generalpublic	national	https://www.earthisland.org/journal/index.php/magazine/entry/food-for-thought-on-gmos/
Food Fight: The Debate over GMO and Food Labeling	google	english	2019	GMO	regulation	scientist	press	experts	national	https://harvardpolitics.com/food-fight-the-debate-over-gmos-and-food-labeling/
Okay, Let’s Settle This—Are GMO Bad for You or Not?	google	english	2019	GMO	bioagri	journalist	press	generalpublic	national	https://www.wellandgood.com/are-gmos-bad-for-you/
How GMO Can Help Us to Feed Our Growing Population	google	english	2019	GMO	geopoeco	company	website	generalpublic	international	https://www.bio.org/blogs/how-gmos-can-help-us-feed-our-growing-population
Mutagenesis techniques must be subject to GMO regulation, says French court	google	english	2020	NPBT	regulation	journalist	press	generalpublic	europeanunion	https://www.euractiv.com/section/agriculture-food/news/mutagenesis-techniques-must-be-subject-to-gmo-regulation-says-french-court/
Genetically_modified food in the European_union	google	english	2020	GMO	science	company	encyclopedia	generalpublic	international	URL link broken
Are You Ready for the New Wave of Genetically_engineered Foods?	google	english	2019	GE	science	citizen	press	generalpublic	national	https://usrtk.org/gmo/newgmos/
GMO 101: Getting down to basics	google	english	2018	GMO	science	organisation	website	generalpublic	national	https://www.canr.msu.edu/news/gmos-101-getting-down-to-basics
GMO and Our Food Supply	google	english	2020	GMO	science	organisation	website	generalpublic	international	https://foodinsight.org/genetically-modified-organisms-and-our-food-supply/
Frequently Asked Questions	google	english	2020	GMO	science	organisation	website	generalpublic	national	https://www.nongmoproject.org/gmo-facts/non-gmo-project-verified-faq/
Study: Many consumers say they are 'grossed out' by GMO	google	english	2018	GMO	science	company	website	generalpublic	national	https://www.fooddive.com/news/study-many-consumers-say-they-are-grossed-out-by-gmos/532564/
Labelling of GM Food	google	english	2019	GMO	regulation	organisation	website	experts	national	https://www.fsai.ie/legislation/food_legislation/gmos/labelling_of_gm_food.html
GRINDSTED® NG 100 NON_GMO MONOGLYCERIDE	google	english	2019	GMO	marketing	company	website	experts	international	https://www.dupontnutritionandbiosciences.com/products/grindsted-ng-100.html
Monsanto	google	english	2020	GMO	geopoeco	citizen	encyclopedia	generalpublic	international	https://en.wikipedia.org/wiki/Monsanto
GMO	google	english	2018	GMO	regulation	organisation	website	experts	national	https://www.moh.gov.sg/biosafety/others/genetically-modified-organisms
Genically Modified Organism (GMO) Testing	google	english	2018	GMO	marketing	company	website	experts	national	https://www.microbac.com/gmo-testing
Are GMO Foods Safe?	google	english	2019	GMO	science	scientist	website	generalpublic	international	https://www.corteva.com/resources/blog/blog-articles/plate-wise/are-gmo-foods-safe-article.html
A Glance at GMO’s	google	english	2019	GMO	science	company	website	generalpublic	national	https://www.elcaminohealth.org/stay-healthy/blog/glance-gmos
US requires labeling of GMO foods as “bioengineered”	google	english	2018	GMO	regulation	journalist	press	experts	international	https://cen.acs.org/policy/regulation/US-requires-labeling-GMO-foods/96/web/2018/12
French Council of State imposes strict application of European GMO legislation	google	english	2020	GMO	regulation	organisation	website	generalpublic	international	https://www.eurovia.org/__trashed/
GMO is short for “GMO.”	google	english	2019	GMO	marketing	company	website	generalpublic	international	https://www.whatsinmyfood.com/stand-issues-matter/gmo/
GMO dealings	google	english	2020	GMO	regulation	organisation	website	experts	national	https://www.adelaide.edu.au/research-services/ethics-compliance-integrity/gene-technology/gmo-dealings
The Guardrails of GMO: Regulatory Considerations for Gene Therapy Trials	google	english	2018	GMO	regulation	company	website	experts	international	https://premier-research.com/perspectives-regulatory-considerations-gene-therapy-trials/
GMO Regulations	google	english	2020	GMO	regulation	organisation	website	experts	national	https://www.afcd.gov.hk/english/conservation/con_gmo/gmo_control/gmo_control.html
Research on gene therapy or medicinal product with GMO	google	english	2018	GMO	science	organisation	website	experts	unknown	URL link broken
Contributed Content: Mandatory labeling of GMO expected to expand market for non_GMO, organic crops	google	english	2019	GMO	regulation	company	website	experts	international	https://www.globalaginvesting.com/new-mandatory-usda-rule-labeling-gmos-help-expand-market-opportunities-non-gmo-organic-crops/
Ken Roseboro: “Non_GMO is a big step for farmers and consumers”	google	english	2020	GMO	geopoeco	farmer	press	generalpublic	europeanunion	https://www.bioecoactual.com/en/2020/05/05/interview-ken-roseboro/
Podcast	google	english	2019	GMO	bioagri	scientist	website	generalpublic	national	https://plantproof.com/gmo-food-soil-health-with-dr-zach-bush
Supporting Farmers, Fighting “Non_GMO”	google	english	2018	GMO	geopoeco	farmer	website	generalpublic	national	https://www.talkingbiotechpodcast.com/159-supporting-farmers-fighting-non-gmo/
GMO in Indiana	google	english	2019	GMO	science	scientist	website	generalpublic	national	https://www.wfyi.org/programs/all-in/radio/GMOs-in-Indiana
Feeding the planet — now and tomorrow — is no small task.	google	english	2019	GE	geopoeco	scientist	press	generalpublic	national	https://knowablemagazine.org/article/sustainability/2019/will-food-future-be-genetically-engineered-or-organic-how-about-both
How can a farmer grow organic & GMO food on thousands of acres?	google	english	2019	GMO	geopoeco	farmer	website	generalpublic	national	https://causematters.com/farmer-organic-gmo/
GMO vs hybrids	google	english	2020	GMO	science	company	website	generalpublic	national	https://gardenbite.com/gmos-vs-hybrids-2/
Global GMO Corn market 2019 ?	google	english	2020	GMO	geopoeco	company	website	experts	national	https://www.upmarketresearch.com/about-us
The Wisconsin Vegetable Gardener Radio Show from	google	english	2020	GMO	bioagri	farmer	website	experts	national	https://www.podomatic.com/podcasts/thewisconsinvegetablegardenerpodcast/episodes/2020-03-16T04_00_00-07_00
SMART Farmer and Food Evolution	google	english	2018	GMO	bioagri	journalist	press	generalpublic	unknown	https://agwired.com/2018/03/12/smart-farmer-and-food-evolution/
14 B&D: Journals, SciComm, and GMO	google	english	2018	GMO	science	scientist	website	experts	unknown	https://www.scienceforprogress.eu/qa/
512: Brian St. Pierre on GMO, Carb Restriction & Food Psychology	google	english	2019	GMO	science	citizen	website	generalpublic	international	URL link broken
A Detailed Guide to Tofu: How It's Made, Whether It's Good for You, and How to Prepare It	google	english	2019	GMO	bioagri	journalist	press	generalpublic	national	https://www.everydayhealth.com/diet-nutrition/diet/tofu-how-its-made-its-good-you-how-prepare-it/
New plant-breeding techniques: Applicability of EU GMO rules	google	english	2019	NPBT	regulation	organisation	website	generalpublic	europeanunion	https://www.europarl.europa.eu/thinktank/es/document.html?reference=EPRS_BRI(2019)642235
Understanding the biology behind GMO can help consumers evaluate GMO safety	google	english	2018	GMO	science	scientist	website	generalpublic	national	https://www.canr.msu.edu/news/understanding-the-biology-behind-gmos-can-help-consumers-evaluate-gmo-safety
Safety Assessment of GMO (GMO)	google	english	2018	GMO	marketing	company	website	experts	national	https://www.sciensano.be/en/control-and-safety-assessment/safety-assessment-genetically-modified-organisms-gmos
Genetically_modified seeds and nursery stock	google	english	2020	GMO	regulation	organisation	website	experts	national	https://www.mpi.govt.nz/import/plants-flowers-seeds-plant-growing-products/seeds-for-sowing/genetically-modified-seeds-and-nursery-stock/
GMO Testing Services	google	english	2020	GMO	marketing	company	website	experts	international	https://www.eurofinsus.com/food-testing/services/testing-services/gmo/
GMO (GMO) Testing	google	english	2019	GMO	marketing	company	website	experts	international	https://www.tuvsud.com/en/industries/consumer-products-and-retail/food/genetically-modified-organisms-testing
Organic vs. GMO: six recurring a priori of an ideological debate	google	english	2019	GMO	science	scientist	press	experts	europeanunion	https://www.europeanscientist.com/en/environment/organic-vs-gmos-six-recurring-a-priori-of-an-ideological-debate/
Guidance	google	english	2018	GMO	regulation	organisation	website	experts	national	https://www.gov.uk/government/publications/developing-genetically-modified-organisms-gmos-if-theres-no-brexit-deal/developing-genetically-modified-organisms-gmos-if-theres-no-brexit-deal
Burgers	google	english	2020	GMO	marketing	company	website	generalpublic	international	https://www.shakeshack.com/food-and-drink/
257: Secret Ingredients in Our Food: The Truth About GMO	google	english	2019	GMO	science	journalist	blog	generalpublic	national	https://wellnessmama.com/podcast/secret-ingredients/
GMO, Glyphosate, Organic Food & What’s Making Our Children Sick	google	english	2019	GMO	science	scientist	blog	generalpublic	national	https://wellnessmama.com/podcast/glyphosate/
Orgain Organic Plant Based Protein Powder, Natural Unsweetened - Vegan, Low Net Carbs, Non Dairy, Gluten_free, Lactose Free, No Sugar Added, Soy Free, Kosher, Non_GMO, 1.59 Pound (Packaging May Vary)	google	english	2018	GMO	marketing	company	website	generalpublic	international	https://www.amazon.com/Orgain-Organic-Protein-Unsweetened-Packaging/dp/B01FNVHGHK
GMO Corn Market 2020 Business Scenario – Groupe Limagrain, Syngenta, DowDuPont	google	english	2020	GMO	marketing	company	website	experts	unknown	URL link broken
Percy Schmeiser looks back 20 years at fight against Monsanto	google	english	2019	GMO	geopoeco	farmer	press	generalpublic	national	https://www.cbc.ca/news/canada/saskatchewan/percy-schmeiser-monsanto-legal-battle-1.4771673
St. Ours Clam Broth is clean label, non GMO, gluten_free	google	english	2019	GMO	marketing	company	website	generalpublic	national	https://saintours.com/
Wheat Seed	google	english	2020	GMO	marketing	company	website	experts	national	https://www.voiceamerica.com/episode/111107/gmo-secret-ingredients
GMO: Secret Ingredients	google	english	2018	GMO	science	journalist	press	generalpublic	national	https://www.voiceamerica.com/episode/111107/gmo-secret-ingredients
Glyphosate and GMO: How to Heal the Damage to Your Gu	google	english	2018	GMO	science	scientist	press	generalpublic	national	https://music.amazon.com/podcasts/efc7a706-8790-4f86-8628-64dc3897c455/episodes/8cf64665-653e-433e-b322-c0df92b25f36/take-back-your-health-glyphosate-and-gmos-how-to-heal-the-damage-to-your-gut
CONTACT INGREDION	google	english	2020	GMO	marketing	company	website	generalpublic	international	https://www.ingredion.ca/
Apple Cider Vinegar Gummy	google	english	2018	GMO	marketing	company	website	generalpublic	national	https://goli.com/
OUR MISSION	google	english	2018	GMO	marketing	company	website	experts	national	https://www.lifeline-foods.com/
Tamari is a premium Japanese soy sauce. While most soy sauces are made with about 50% soybeans and 50% wheat, Tamari soy sauce is made from soybeans with just a touch of wheat or no wheat at all. All San-J Tamari is made with 100% soybeans and no wheat.	google	english	2020	GMO	marketing	company	website	generalpublic	international	https://san-j.com/
Zach Bush, M.D. On GMO’s, Glyphosate & Healing The Gut	google	english	2018	GMO	science	journalist	blog	generalpublic	national	https://www.richroll.com/podcast/zach-bush-353/
WEEKLY FEATURED PRODUCTS	google	english	2019	GMO	marketing	company	website	generalpublic	international	URL link broken
Premium, natural supplements	google	english	2020	GMO	marketing	company	website	generalpublic	national	URL link broken
HAPPY is the new healthy.	google	english	2020	GMO	marketing	company	website	generalpublic	national	https://www.barbaras.com/
What do Europeans think about GMO?	google	english	2018	GMO	geopoeco	company	website	generalpublic	unknown	URL link broken
GMO and the biotech industry	google	english	2018	GMO	geopoeco	company	website	generalpublic	national	URL link broken
Podcast: Good Food Brigade and GMO with Pamm Larry	google	english	2018	GMO	science	citizen	blog	generalpublic	national	https://gardenerd.com/about-us/
THE Biosafety Clearing-House (BCH)	google	english	2018	GMO	regulation	organisation	website	generalpublic	unknown	URL link broken
GMO TESTING MARKET EXPECTING MASSIVE GROWTH DURING 2020-2026 WITH KEY PLAYERS: INTERTEK GROUP PLC, ENVIROLOGIX, SGS SA, BUREAU VERITAS, ALS LIMITED, OTHERS	google	english	2019	GMO	geopoeco	journalist	press	experts	international	https://www.databridgemarketresearch.com/
ALL NATURAL VITAMIN E	google	english	2018	GMO	marketing	company	website	generalpublic	national	http://www.infogird.com/demo/matrix/
Products with integrity.	google	english	2019	GMO	marketing	company	website	generalpublic	national	https://www.auroraorganic.com/
Accelerating Innovation to Support U.S. Farmers	google	english	2019	GE	science	company	website	generalpublic	international	https://www.syngenta-us.com/the-good-growth-plan/
We're always seeking the best and brightest minds to help us shape the future of agriculture.	google	english	2020	GMO	marketing	company	website	generalpublic	international	https://www.syngenta-us.com/home.aspx
Ornamental Plant Seeds Market 2020 Trends Analysis, Industry Outlook, Global Opportunities,	google	english	2020	GMO	marketing	journalist	press	experts	unknown	URL link broken
In 2009 Catharine’s younger sister was diagnosed with breast cancer. She was advised by her oncologist to change her diet to an alkaline one because it would help her heal, so Catharine put her career on hold to help her sister. In the process, she discovered algae, the most alkaline, nutrient-dense plant in the world that no one seemed to know about.	google	english	2020	GMO	marketing	company	website	generalpublic	national	URL link broken
8 Companies That Sell High Quality Fair Trade and Organic Teas	google	english	2018	GMO	marketing	journalist	press	generalpublic	international	https://www.treehugger.com/companies-sell-high-quality-fair-trade-and-organic-teas-4858625
Trump: U.S./China Phase 1 Trade Deal 'Fully Intact'	google	english	2020	GMO	geopoeco	journalist	press	experts	national	URL link broken
Have your cake and eat it too, so long as they’re GMO: 5 Reasons GMO should be on your shopping list	google	english	2020	GMO	marketing	company	website	generalpublic	national	https://synbiobeta.com/have-your-cake-and-eat-it-too-so-long-as-theyre-gmo-5-reasons-gmo-should-be-on-your-shopping-list/
Seriously Local Food ed·dy:	google	english	2018	GMO	marketing	company	website	generalpublic	national	https://www.theeddypub.com/
Dark Chocolate Peanut Butter, 500 Grams - High Protein, No Added Sugar, Low Carb, Gluten_free and Keto Friendly Diet - Superior Tasting Premium Chocolate Spread by Akiva Superfoods	google	english	2019	GMO	marketing	company	website	generalpublic	international	https://www.amazon.in/Gourmet-Dark-Choclolate-Peanut-Butter/dp/B07V27D261
Best Organic Cat Foods 2020 – Buyer’s Guide	google	english	2020	GMO	marketing	journalist	blog	generalpublic	national	URL link broken
Best prenatal vitamins according to Amazon reviewers	google	english	2020	GMO	marketing	journalist	press	generalpublic	international	https://www.indy100.com/wishlist/kids/prenatal-vitamins-pregnancy-amazon-2020-9606781
Sakata adds to bell pepper portfolio	google	english	2020	GMO	geopoeco	company	website	generalpublic	international	https://www.hortibiz.com/news/?tx_news_pi1%5Bnews%5D=35277&cHash=4e591ea38d160412d3ead180e7a5fda8
Real-Time/Quantitative PCR in Industry	google	english	2019	GMO	science	scientist	press	experts	international	URL link broken
Australian Corn and Mexican Knowhow	google	english	2019	GMO	marketing	company	website	generalpublic	national	URL link broken
Advanced Nutrition	google	english	2018	GMO	marketing	company	website	generalpublic	national	http://www.benevo.com/
Calyxt Reports Financial Results for Third Quarter 2018	google	english	2018	GMO	geopoeco	company	website	experts	international	https://www.businesswire.com/news/home/20181113006184/en/Calyxt-Reports-Financial-Results-for-Third-Quarter-2018
