# Supplementary material for: How French culture influences the framing of genetic modifications on the internet: Insights from Google-based corpus analysis
Source: PLoS One. 2024 Dec 23;19(12):e0311934. doi: 10.1371/journal.pone.0311934 (PMC11666055; doi:10.1371/journal.pone.0311934)
Supplement: S2 File — (XLSX) [file pone.0311934.s002.xlsx]

## Sheet: Feuil1
Title	Source	Language	Year	Keyword	Issue	Stakeholder	Medium	Target	Origin	URL
Qu'est-ce qu'un OGM ?	google	french	2018	GMO	regulation	organisation	website	generalpublic	nationalFrance	https://agriculture.gouv.fr/quest-ce-quun-ogm
Organisme génétiquement_modifié en alimentation	google	french	2019	GMO	regulation	organisation	website	generalpublic	nationalFrance	https://www.economie.gouv.fr/dgccrf/Publications/Vie-pratique/Fiches-pratiques/Organisme-genetiquement-modifie-en-alimentation
OGM : qu'est-ce qu'un organisme génétiquement_modifié ?	google	french	2018	GMO	science	journalist	press	generalpublic	nationalFrance	https://www.geo.fr/environnement/ogm-quest-ce-quun-organisme-genetiquement-modifie-193385
OGM	google	french	2019	GMO	science	journalist	press	generalpublic	nationalFrance	https://www.futura-sciences.com/planete/definitions/developpement-durable-ogm-214/
OGM : une définition réglementaire	google	french	2019	GMO	regulation	journalist	press	generalpublic	nationalFrance	https://www.infogm.org/6768-ogm-definition-reglementaire
OGM : les impacts environnementaux étaient inévitables	google	french	2018	GMO	bioagri	journalist	press	generalpublic	nationalFrance	https://www.infogm.org/6557-ogm-impacts-environnementaux-etaient-inevitables
OGM : de nouvelles techniques relancent le débat	google	french	2019	GMO	regulation	journalist	press	generalpublic	nationalFrance	https://www.science-et-vie.com/nature-et-enviro/ogm-de-nouvelles-techniques-relancent-le-debat-49679
Certains organismes obtenus par mutagénèse doivent respecter la réglementation OGM	google	french	2020	VRTH	regulation	organisation	website	generalpublic	nationalFrance	https://www.conseil-etat.fr/actualites/actualites/certains-organismes-obtenus-par-mutagenese-doivent-respecter-la-reglementation-ogm
Les OGM sont des organismes génétiquement_modifié.	google	french	2018	GMO	bioagri	organisation	website	generalpublic	nationalFrance	https://www.youtube.com/watch?v=g3UTt13aBBo
Les "OGM" : une catégorie juridique aux contours débattus	google	french	2018	NPBT	regulation	journalist	press	generalpublic	nationalFrance	https://www.afis.org/Les-OGM-une-categorie-juridique-aux-contours-debattus
OGM : une source de progrès pour la santé (One Health)	google	french	2019	GMO	science	scientist	website	generalpublic	nationalFrance	https://www.afis.org/OGM-une-source-de-progres-pour-la-sante-One-Health
OGM en milieu confiné	google	french	2020	GMO	regulation	organisation	website	generalpublic	nationalFrance	https://www.enseignementsup-recherche.gouv.fr/pid28968/o.g.m.-en-milieu-confine.html
Des variétés cultivées en France classées OGM	google	french	2020	NPBT	bioagri	journalist	press	generalpublic	nationalFrance	https://www.ouest-france.fr/economie/agriculture/des-varietes-cultivees-en-france-classees-ogm-6736866
La situation des OGM en France	google	french	2018	GMO	regulation	organisation	website	generalpublic	nationalFrance	https://agriculture.gouv.fr/la-situation-des-ogm-en-france
Les organismes génétiquement_modifié (OGM)	google	french	2019	NPBT	regulation	organisation	website	generalpublic	nationalFrance	https://www.ecologie.gouv.fr/organismes-genetiquement-modifies-ogm-0
« OGM, mensonges et vérités »	google	french	2020	GMO	geopoeco	journalist	press	generalpublic	nationalFrance	https://www.lemonde.fr/culture/article/2020/06/23/ogm-mensonges-et-verites-les-fausses-promesses-d-une-revolution-agricole_6043931_3246.html
Les cultures d’OGM augmentent dans le monde	google	french	2019	GMO	geopoeco	journalist	press	generalpublic	nationalFrance	https://www.ouest-france.fr/economie/agriculture/ogm/les-cultures-d-ogm-augmentent-dans-le-monde-6161731
Moustiques OGM : une descendance plus robuste	google	french	2018	GMO	science	scientist	press	generalpublic	nationalFrance	https://www.franceculture.fr/emissions/le-journal-des-sciences/le-journal-des-sciences-du-jeudi-26-septembre-2019
Organismes génétiquement_modifié	google	french	2020	GMO	marketing	company	website	generalpublic	international	https://www.bayer.com/fr/ca/canada-organismes-genetiquement-modifies
85 % des endives sont des OGM, dénonce la Confédération paysanne	google	french	2020	GMO	geopoeco	journalist	press	generalpublic	nationalFrance	https://reporterre.net/85-des-endives-sont-des-OGM-denonce-la-Confederation-paysanne
OGM poisons ?	google	french	2018	GMO	science	journalist	press	generalpublic	nationalFrance	https://www.franceinter.fr/emissions/l-edito-carre/l-edito-carre-13-decembre-2018
Le dilemme du Royaume_uni face aux OGM	google	french	2019	GMO	geopoeco	journalist	press	generalpublic	europeanunion	https://www.euractiv.fr/section/agriculture-alimentation/news/uk-faced-with-eu-us-biotechnology-dilemma-post-brexit/
L’UE assouplit sa position sur les OGM dans la course au vaccin contre le COVID-19	google	french	2020	GMO	regulation	journalist	press	generalpublic	europeanunion	https://www.euractiv.fr/section/sante/news/eu-goes-easy-on-gmos-in-race-for-covid-19-vaccine/
Jean de Kervasdoué - Nous sommes tous des OGM	google	french	2019	GMO	science	citizen	website	generalpublic	nationalFrance	https://www.lepoint.fr/debats/jean-de-kervasdoue-nous-sommes-tous-des-ogm-04-11-2019-2345189_2.php
Conseil d'État?: les nouvelles techniques de sélection classées dans la réglementation OGM	google	french	2020	GMO	regulation	journalist	press	generalpublic	international	https://www.la-croix.com/environnement/Conseil-dEtat-nouvelles-techniques-selection-classees-reglementation-OGM-2020-02-07-1201076996
Ogm_cachés	google	french	2020	NPBT	regulation	journalist	press	generalpublic	international	https://www.lexpress.fr/actualite/sciences/les-nouvelles-techniques-de-selection-genetique-classees-dans-la-reglementation-ogm_2117631.html
Maïs OGM MON 810 et NK603 : pas d’effets détectés sur la santé et le métabolisme des rats	google	french	2018	GMO	science	organisation	website	generalpublic	nationalFrance	https://presse.inserm.fr/mais-ogm-mon-810-et-nk603-pas-deffets-detectes-sur-la-sante-et-le-metabolisme-des-rats/33249/
Le ministère de l'Agriculture demande la destruction des cultures contaminées aux OGM MAJ le 12/02/2019	google	french	2018	GMO	bioagri	journalist	press	generalpublic	nationalFrance	https://www.actu-environnement.com/ae/news/destruction-cultures-contaminees-OGM-32854.php4
Cour de justice de l’Union_européenne	google	french	2018	GMO	regulation	organisation	website	generalpublic	europeanunion	https://curia.europa.eu/jcms/upload/docs/application/pdf/2018-07/cp180111fr.pdf
Référentiel Identity Preservation pour la valorisation des filières non_OGM	google	french	2020	NPBT	marketing	company	website	experts	international	URL link broken Source : eurofins
OGM Mensonges et vérités	google	french	2020	GMO	bioagri	journalist	press	generalpublic	europeanunion	https://educ.arte.tv/program/ogm-mensonges-et-verites
Concepts de base de la génétique	google	french	2018	GMO	science	company	website	generalpublic	nationalCanada	http://www.genomequebec-education-formations.com/education-concepts-ogm
Y a-t-il des fruits et légumes OGM en France ?	google	french	2018	GMO	regulation	journalist	press	generalpublic	nationalFrance	https://www.passeportsante.net/fr/Actualites/Dossiers/Fiche.aspx?doc=fruits-legumes-ogm-france
OGM : principe de précaution et nouvelles techniques de mutagénèse (Conseil d'Etat)	google	french	2020	GMO	regulation	company	website	generalpublic	nationalFrance	http://www.arnaudgossement.com/archive/2020/02/14/nouvelles-techniques-de-mutagenese-soumises-a-la-reglementat-6212664.html
Endives contaminées aux organismes génétiquement_modifié	google	french	2020	GMO	regulation	organisation	website	generalpublic	nationalFrance	https://www.senat.fr/questions/base/2020/qSEQ200214459.html
Chine : trois ans de prison pour le créateur des bébés OGM	google	french	2019	GMO	science	journalist	press	generalpublic	nationalFrance	https://www.leparisien.fr/societe/chine-trois-ans-de-prison-pour-le-createur-des-bebes-ogm-30-12-2019-8225991.php
OGM	google	french	2019	GMO	regulation	organisation	website	experts	nationalFrance	https://www.sfr-biosciences.fr/ethique/OGM
Faut-il interdire les OGM sur le marché européen ?	google	french	2019	GMO	geopoeco	citizen	press	generalpublic	nationalFrance	https://ledrenche.ouest-france.fr/faut-il-interdire-les-ogm-sur-le-marche-europeen/
Qu'est-ce qu'un OGM ?	google	french	2019	GMO	regulation	organisation	website	generalpublic	nationalBelgium	https://www.favv-afsca.be/productionvegetale/produitsvegetaux/ogm/
CRISPR	google	french	2019	CRISPR	regulation	journalist	press	generalpublic	nationalFrance	https://up-magazine.info/le-vivant/innovations-vertes/7952-les-organismes-modifies-par-crispr-sont-juridiquement-des-ogm/
Transferts génétiques naturels : des plantes OGM partout	google	french	2019	GMO	science	organisation	website	generalpublic	nationalFrance	http://www.ibmp.cnrs.fr/transferts-genetiques-naturels-des-plantes-ogm-partout/
La fabrique des bébés OGM, épisode 1 : l'humanité ne sera plus jamais la même	google	french	2019	GMO	science	journalist	press	generalpublic	nationalFrance	https://www.courrierinternational.com/article/biotechnologies-la-fabrique-des-bebes-ogm-episode-1-lhumanite-ne-sera-plus-jamais-la-meme
Biodiversité: le trouble jeu du forçage génétique	google	french	2018	GMO	bioagri	journalist	press	generalpublic	nationalFrance	https://www.faunesauvage.fr/sinformer/sinformer-articles/biodiversite-le-trouble-jeu-du-forcage-genetique
Regnault_Roger: «La peur des OGM en Europe a été fabriquée de toutes pièces»	google	french	2020	GMO	geopoeco	scientist	press	generalpublic	nationalFrance	https://www.lopinion.fr/edition/economie/catherine-regnault-roger-peur-ogm-en-europe-a-ete-fabriquee-toutes-212101
Éditer le génome d’une plante par la technique CRISPR ne conduit pas à un OGM	google	french	2018	CRISPR	regulation	organisation	webiste	generalpublic	international	https://theconversation.com/editer-le-genome-dune-plante-par-la-technique-crispr-ne-conduit-pas-a-un-ogm-97122
Les Français consomment des endives génétiquement_modifié sans le savoir	google	french	2018	VRTH	bioagri	journalist	press	generalpublic	nationalFrance	https://www.bastamag.net/OGM-endives-semences-etiquetage-Limagrain-confederation-paysanne
Les OGM permettent de diminuer l’usage de pesticides	google	french	2020	GMO	bioagri	journalist	press	experts	nationalFrance	https://www.decodagri.fr/les-ogm-permettent-ils-de-diminuer-lusage-de-pesticides/
Bruxelles ne doit pas faciliter l’importation d’OGM des Etats-Unis	google	french	2020	GMO	geopoeco	organisation	website	generalpublic	international	https://france.attac.org/se-mobiliser/le-grand-marche-transatlantique/article/bruxelles-ne-doit-pas-faciliter-l-importation-d-ogm-des-etats-unis
Double jeu chinois sur les OGM	google	french	2018	GMO	geopoeco	journalist	press	generalpublic	international	https://www.monde-diplomatique.fr/2018/02/ZHULIN/58362
OEKO-TEX lance un test OGM pour le coton biologique	google	french	2018	GMO	marketing	company	website	generalpublic	nationalFrance	https://www.modeintextile.fr/oeko-tex-lance-test-ogm-coton-biologique/
Les OGM ne sont pas autorisés en Europe ? C'est trompeur	google	french	2019	GMO	regulation	journalist	press	generalpublic	nationalFrance	https://factuel.afp.com/les-ogm-ne-sont-pas-autorises-en-europe-cest-trompeur
OGM poisons ? Une étude scientifique dément !	google	french	2018	GMO	science	company	website	generalpublic	nationalFrance	https://www.bioalaune.com/fr/actualite-bio/36913/ogm-poisons-etude-scientifique-dement
Que penser des OGM ?	google	french	2019	GMO	science	company	website	generalpublic	international	https://www.vidal.fr/sante/nutrition/choisir-preparer-aliments/ogm.html
Etats-Unis - Etiquetage des ingrédients alimentaires contenant des OGM (réglementation)	google	french	2019	GMO	regulation	organiation	website	generalpublic	nationalFrance	https://www.businessfrance.fr/etats-unis-etiquetage-des-ingredients-alimentaires-contenant-des-ogm-reglementation
Des OGM dans l’alimentation	google	french	2019	GMO	regulation	journalist	press	generalpublic	nationalFrance	https://observatoire-des-aliments.fr/qualite/des-ogm-dans-lalimentation
Acte 6 Nourrir nos animaux d'élevage sans OGM*	google	french	2018	GMO	marketing	company	website	generalpublic	international	https://www.carrefour.com/fr/groupe/la-transition-alimentaire/nourrir-animaux-elevage-sans-ogm
Une solution pour empêcher les OGM de se répandre dans la nature	google	french	2018	NPBT	science	journalist	press	generalpublic	nationalFrance	https://www.sciencesetavenir.fr/nature-environnement/agriculture/une-solution-pour-empecher-les-ogm-de-se-repandre-dans-la-nature_120113
Des insectes pour transformer un champ en OGM : l'inquiétant projet de l'armée américaine	google	french	2018	GMO	science	journalist	press	generalpublic	nationalFrance	https://www.nouvelobs.com/sciences/20181004.OBS3436/des-insectes-pour-transformer-un-champ-en-ogm-l-inquietant-projet-de-l-armee-americaine.html
OGM : le marteau pilon du Conseil d’État s’abat sur l’innovation (I)	google	french	2020	NPBT	regulation	journalist	press	generalpublic	nationalFrance	https://www.contrepoints.org/2020/02/12/364164-ogm-le-marteau-pilon-du-conseil-detat-sabat-sur-linnovation-i
OGM en chiffres	google	french	2019	GMO	regulation	organisation	website	generalpublic	nationalCanada	http://www.ogm.gouv.qc.ca/ogm_chiffres/principaux_producteurs.html
Enquête : ces OGM que vous mangez sans le savoir	google	french	2019	GMO	bioagri	journalist	press	generalpublic	nationalFrance	https://www.lci.fr/nutrition/enquete-ces-ogm-que-vous-mangez-sans-le-savoir-2109915.html
Bientôt des OGM dans la bio ?	google	french	2018	GMO	bioagri	organisation	website	generalpublic	nationalFrance	https://www.semencespaysannes.org/les-semences-paysannes/presse/64-bientot-des-ogm-dans-la-bio.html
Nouvelle offre d’analyses OGM	google	french	2018	GMO	marketing	company	website	experts	international	https://www.phytocontrol.com/actualites/nouvelle-offre-d-analyse-ogm/
Les adversaires des OGM remportent la bataille devant le Conseil d’État	google	french	2020	NPBT	regulation	journalist	press	generalpublic	nationalFrance	https://www.lavoixdunord.fr/706878/article/2020-02-07/les-adversaires-des-ogm-remportent-la-bataille-devant-le-conseil-d-etat
L'utilisation confinée d’organismes génétiquement_modifié à des fins de recherche, de développement et d’enseignement selon le décret n°1177-2011 doit faire l’objet d’une déclaration ou d'une demande d'agrément.	google	french	2019	GMO	regulation	organisation	website	generalpublic	nationalFrance	https://www.univ-brest.fr/service-plateformes/menu/Nos-plateformes/Animalerie-Commune-de-l_UBO/Demande-d-utilisation-d-OGM.cid170913
OGM et tumeurs : "On ne peut pas dire que manger du maïs modifié provoque des cancers chez le rat"	google	french	2018	GMO	science	journalist	press	generalpublic	nationalFrance	https://www.europe1.fr/sciences/ogm-et-tumeurs-on-ne-peut-pas-dire-que-manger-du-mais-modifie-provoque-des-cancers-chez-le-rat-3700997
Victoire des ONG : le conseil d’Etat encadre les "Ogm_cachés"	google	french	2020	GMO	regulation	journalist	press	generalpublic	nationalFrance	https://www.novethic.fr/actualite/environnement/agriculture/isr-rse/victoire-des-ong-le-conseil-d-etat-encadre-les-ogm-caches-148231.html
Organisme génétiquement_modifié	google	french	2020	GMO	science	citizen	encyclopedia	generalpublic	nationalFrance	https://www.wikiberal.org/wiki/Organisme_g%C3%A9n%C3%A9tiquement_modifi%C3%A9
Les OGM : une catégorie juridique aux contours débattus	google	french	2018	NPBT	science	organisation	website	generalpublic	nationalFrance	https://www.afis.org/Les-OGM-une-categorie-juridique-aux-contours-debattus
Chine: le "père" des bébés OGM condamné à 3 ans de prison	google	french	2019	GMO	science	journalist	press	generalpublic	nationalFrance	https://www.bfmtv.com/international/chine-le-pere-des-bebes-ogm-condamne-a-3-ans-de-prison_AN-201912300055.html
Infestation hybride, politique et OGM en Inde	google	french	2018	GMO	geopoeco	journalist	press	generalpublic	nationalFrance	https://www.ritimo.org/Infestation-hybride-politique-et-OGM-en-Inde
Un scientifique chinois annonce avoir fait naître les premiers bébés OGM	google	french	2018	GMO	science	journalist	press	generalpublic	nationalFrance	https://www.ladepeche.fr/article/2018/11/26/2913809-scientifique-chinois-annonce-youtube-avoir-fait-naitre-premiers-bebes-ogm.html
ogm et produits d’édition_du_génome : enjeux réglementaires et géopolitiques	google	french	2020	NPBT	geopoeco	scientist	website	generalpublic	nationalFrance	https://www.fondapol.org/etude/ogm-et-produits-dedition-du-genome-enjeux-reglementaires-et-geopolitiques/
Des OGM interdits en France découverts dans de la nourriture pour animaux	google	french	2018	GMO	bioagri	journalist	press	generalpublic	nationalFrance	https://www.sudouest.fr/economie/agriculture/des-ogm-interdits-en-france-decouverts-dans-de-la-nourriture-pour-animaux-3160888.php
Bruxelles pris au piège des OGM "nouvelle génération"	google	french	2019	GMO	geopoeco	journalist	press	generalpublic	international	https://www.france24.com/fr/20190719-ogm-mutagenese-ceta-soja-colza-amis-terre-europe
Europe : vers une agriculture sans pesticides, ni OGM ? (partie 2)	google	french	2020	GMO	bioagri	journalist	press	generalpublic	international	https://www.france24.com/fr/europe/20200210-europe-vers-une-agriculture-sans-pesticides-ni-ogm-partie-2
La bataille sur les nouveaux OGM agite l’Europe	google	french	2018	NPBT	geopoeco	journalist	press	generalpublic	nationalFrance	https://www.liberation.fr/planete/2018/04/02/la-bataille-sur-les-nouveaux-ogm-agite-l-europe_1640095/
Le Conseil d'État classe de nouvelles techniques de sélection dans la réglementation OGM	google	french	2020	NPBT	regulation	journalist	press	experts	nationalFrance	https://www.terre-net.fr/actualite-agricole/politique-syndicalisme/article/le-conseil-d-etat-classe-de-nouvelles-techniques-de-selection-dans-la-reglementation-ogm-205-166357.html
Loir-et-Cher : des semences de colza OGM interdites à la culture vendues par erreur par Bayer (ex-Monsanto)	google	french	2019	GMO	bioagri	journalist	press	generalpublic	nationalFrance	https://france3-regions.francetvinfo.fr/centre-val-de-loire/loir-cher/loir-cher-semences-colza-ogm-interdites-culture-vendues-erreur-bayer-ex-monsanto-1625501.html
Bébé génétiquement_modifié : la Chine confirme une deuxième expérience	google	french	2019	GMO	science	journalist	press	generalpublic	nationalFrance	https://www.marianne.net/monde/bebes-ogm-chine-enquete
OGM dans votre assiette	google	french	2018	GMO	bioagri	journalist	press	generalpublic	nationalCanada	https://travailetsante.net/articles/ogm-dans-votre-assiette/
Rapport contamination OGM	google	french	2019	GMO	bioagri	organisation	website	generalpublic	nationalCanada	https://www.vigilanceogm.org/articles/rapport-contamination-ogm
Pomme	google	french	2018	GMO	bioagri	organisation	website	generalpublic	nationalCanada	https://www.vigilanceogm.org/les-ogm/pomme
OGM : Colza transgénique : un règlement absurde et inutile	google	french	2019	GMO	bioagri	organisation	press	experts	nationalFrance	https://www.agriculture-environnement.fr/2019/05/27/ogm-colza-transgenique-un-reglement-absurde-et-inutile
Viande, lait, oeufs : Greenpeace dénonce "l’addiction" au soja OGM des élevages européens	google	french	2019	GMO	bioagri	journalist	press	generalpublic	nationalFrance	https://www.sudouest.fr/economie/agriculture/viande-lait-oeufs-greenpeace-denonce-l-addiction-au-soja-ogm-des-elevages-europeens-2574742.php
Alimentation: pourquoi la Chine recule sur la production d'OGM	google	french	2018	GMO	geopoeco	journalist	press	generalpublic	nationalFrance	https://www.challenges.fr/entreprise/environnement/alimentation-pourquoi-la-chine-recule-sur-les-ogm_626332
Les OGM dans l'agriculture	google	french	2019	GMO	regulation	organisation	website	generalpublic	nationalSwitzerland	https://www.blw.admin.ch/blw/fr/home/nachhaltige-produktion/gentechnologie.html
Sénégal -	google	french	2019	GMO	regulation	journalist	press	generalpublic	nationalFrance	http://www.commodafrica.com/25-02-2019-le-senegal-accelere-lintegration-de-certains-ogm
Les OGM, la nouvelle lutte d'un pionnier du bio	google	french	2020	GMO	bioagri	farmer	press	generalpublic	nationalFrance	https://www.estrepublicain.fr/actualite/2020/01/10/les-ogm-sa-nouvelle-lutte
Colza OGM semé par erreur : 600 hectares à détruire en Sarthe	google	french	2019	GMO	bioagri	journalist	press	generalpublic	nationalFrance	https://www.francebleu.fr/infos/agriculture-peche/colza-ogm-seme-par-erreur-600-hectares-a-detruire-en-sarthe-1551464718
La petite histoire des OGM	google	french	2020	GMO	science	journalist	press	generalpublic	nationalFrance	https://www.echosciences-sud.fr/articles/la-petite-histoire-des-ogm
Chine : pourquoi un créateur de bébés OGM a été condamné à 3 ans de prison	google	french	2019	GMO	science	journalist	press	generalpublic	nationalFrance	https://www.rtl.fr/actu/international/chine-pourquoi-un-createur-de-bebes-ogm-a-ete-condamne-a-3-ans-de-prison-7799801611
Oui, la culture d’OGM est légale en France, même en bio !	google	french	2019	GMO	bioagri	journalist	blog	generalpublic	unknown	URL link broken
OGM, hybrides, la position du Comptoir des Graines	google	french	2018	GMO	bioagri	company	website	generalpublic	nationalFrance	https://www.comptoir-des-graines.fr/fr/content/25-ogm-hybrides-la-position-du-comptoir-des-graines
Les organismes obtenus par mutagénèse doivent respecter la réglementation des OGM, selon le Conseil d’Etat	google	french	2020	GMO	regulation	company	website	generalpublic	nationalFrance	https://www.ecoco2.com/blog/les-organismes-obtenus-par-mutagenese-doivent-respecter-la-reglementation-des-ogm-selon-le-conseil-detat/
Agriculture Biologique vs OGM : six a priori récurrents d’un débat idéologique	google	french	2020	NPBT	science	scientist	website	generalpublic	europeanunion	https://www.europeanscientist.com/fr/agriculture-fr/agriculture-biologique-vs-ogm-six-a-priori-recurrents-dun-debat-ideologique/
Les eurodéputés disent non à un soja OGM	google	french	2020	GMO	regulation	journalist	press	experts	nationalFrance	https://www.lafranceagricole.fr/actualites/cultures/plantes-transgeniques-et-phytos-les-eurodeputes-disent-non-aun-soja-ogm-1,0,438793180.html
LETTRE d'INFORMATION sur les PLANTES GENETIQUEMENT MODIFIEES	google	french	2020	GMO	science	scientist	blog	generalpublic	nationalFrance	http://www.marcel-kuntz-ogm.fr/2020/06/lettre-n-270-11-juin-2020.html
Le jour sans fin des OGM	google	french	2019	GMO	geopoeco	scientist	press	experts	nationalFrance	https://www.pourlascience.fr/sr/questions-de-confiance/le-jour-sans-fin-des-ogm-15985.php
Territoire-test à OGM	google	french	2020	GMO	geopoeco	organisation	website	generalpublic	nationalFrance	https://survie.org/billets-d-afrique/2019/292-decembre-2019/article/territoire-test-a-ogm
Les OGM continuent à faire débat	google	french	2019	GMO	science	scientist	press	experts	nationalSwitzerland	https://www.agrihebdo.ch/genie
Maïs OGM : une étude de l’Inra contredit les travaux de Séralini	google	french	2018	GMO	science	journalist	press	experts	nationalFrance	https://campagnesetenvironnement.fr/mais-ogm-une-etude-de-linra-contredit-les-travaux-de-seralini/
OGM et VrTH : le Conseil d’Etat donne raison aux organisations requérantes	google	french	2020	VRTH	regulation	organisation	website	generalpublic	nationalFrance	http://confederationpaysanne.fr/actu.php?id=9711
Echiré : les faucheurs d'OGM détruisent 100 m2 de colza	google	french	2019	GMO	bioagri	journalist	press	generalpublic	nationalFrance	https://www.lanouvellerepublique.fr/deux-sevres/commune/echire/echire-les-faucheurs-d-ogm-detruisent-100-m2-de-colza
Mutagénèse apparentée aux OGM par le Conseil d'Etat, l'opinion de André Heitz	google	french	2020	GMO	regulation	citizen	press	experts	nationalFrance	https://wikiagri.fr/articles/mutagenese-apparentee-aux-ogm-par-le-conseil-detat-lopinion-de-andre-heitz/20588
Cas pratique	google	french	2018	GMO	regulation	company	website	generalpublic	nationalFrance	https://www.documentissime.fr/cas-pratiques-droit/quels-sont-mes-droits-en-matiere-d-ogm-organisme-genetiquement-modifie-12.html
Voici 8 raisons d’éviter les OGM	google	french	2020	GMO	bioagri	journalist	press	generalpublic	nationalFrance	https://fr.theepochtimes.com/voici-8-raisons-deviter-aliments-ogm-909848.html
OGM: démêler le vrai du faux	google	french	2019	GMO	bioagri	organisation	website	experts	nationalSwitzerland	https://www.frc.ch/ogm-demeler-le-vrai-du-faux/
Arbre génétiquement_modifié	google	french	2019	GMO	science	citizen	encyclopedia	generalpublic	international	https://fr.wikipedia.org/wiki/Arbre_g%C3%A9n%C3%A9tiquement_modifi%C3%A9
Pourquoi des moustiques OGM ont été libérés au Burkina Faso	google	french	2019	GMO	science	journalist	press	generalpublic	international	https://www.bbc.com/afrique/region-48846182
Évaluation de la sécurité des organismes génétiquement_modifié (OGM)	google	french	2018	GMO	marketing	company	website	experts	nationalBelgium	https://www.sciensano.be/fr/controle-et-evaluation-de-la-securite/evaluation-de-la-securite-des-organismes-genetiquement-modifies-ogm
OGM interdits dans l’alimentation animale : réaction de Greenpeace France	google	french	2018	GMO	bioagri	organisation	website	generalpublic	international	https://www.greenpeace.fr/espace-presse/ogm-interdits-lalimentation-animale-reaction-de-greenpeace-france/
En plein covid-19, le gouvernement bolivien autorise les OGM	google	french	2020	GMO	regulation	organisation	website	generalpublic	international	https://ms-my.facebook.com/sosfaim/videos/en-plein-covid-19-le-gouvernement-bolivien-autorise-les-ogm/265163061372710/
La semaine bioéthique – 29-06-20	google	french	2020	GMO	geopoeco	scientist	press	generalpublic	unknown	https://www.genethique.org/qui-sommes-nous/
La semaine bioéthique – 22-06-20	google	french	2020	CRISPR	geopoeco	scientist	press	generalpublic	unknown	https://www.genethique.org/qui-sommes-nous/
Alexandra EDIP Publié le 29/05/2018 à 18h40 Mis à jour le 29/05/2018 à 18h57	google	french	2018	GMO	bioagri	journalist	press	generalpublic	nationalFrance	https://www.capital.fr/economie-politique/faut-il-interdire-le-glyphosate-ogm-monsanto-pesticide-bio-1290373
Présentation des produits	google	french	2019	GMO	marketing	company	website	generalpublic	nationalFrance	https://www.spirulinedesoliviers.com/
La vitalité des alpes	google	french	2018	GMO	marketing	company	website	generalpublic	nationalFrance	https://www.chartreuse-tourisme.com/offres/spiruline-de-chartreuse-le-touvet-fr-2717513/
Kikeriki	google	french	2019	GMO	geopoeco	journalist	press	generalpublic	nationalFrance	http://jetfm.fr/site/-KIKERIKI-.html
CHRONIQUEURS /	google	french	2018	GMO	regulation	journalist	press	generalpublic	nationalCanada	http://www.estrieplus.com/section-1763--archive.html
Qui sommes-nous ?	google	french	2018	GMO	marketing	company	website	generalpublic	nationalFrance	URL link broken
123CROQUETTES	google	french	2019	GMO	marketing	company	website	generalpublic	nationalFrance	https://www.123croquettes.com/
Ces OGM qu’on nous cache	google	french	2020	GMO	science	organisation	press	generalpublic	nationalFrance	http://www.cpnlecolibri.fr/
Ferme Bresson	google	french	2020	GMO	marketing	farmer	website	generalpublic	nationalFance	http://www.fermebresson.fr/
100% naturel, 100% végétal, le meilleur des protéines	google	french	2019	GMO	marketing	company	website	generalpublic	nationalFrance	http://www.sotexpro.com/
Des engagements concrets pour vous garantir le meilleur de nos valeurs	google	french	2020	GMO	marketing	company	website	generalpublic	nationalFrance	https://www.biocoopplaisance.fr/
Crèche Villemoirieu : ZA Beptenoud	google	french	2018	GMO	marketing	company	website	generalpublic	nationalFrance	https://www.people-and-baby.com/creche/graine-de-paradis/99274296
Formule riche en protéine pour végétalien	google	french	2018	GMO	marketing	company	website	generalpublic	international	https://www.bulk.com/fr/shake-poudre-proteine-vegan.html
Flavescent Candles Co. ce sont des bougies parfumées et accessoires de décoration végétaux fabriqués en France.	google	french	2018	GMO	marketing	company	website	generalpublic	nationalFrance	URL link broken
Description	google	french	2018	GMO	bioagri	company	press	generalpublic	nationalFrance	https://podcasts.audiomeans.fr/impact-positif-les-solutions-existent-f7fb459756c0/solution-2-c-est-qui-le-patron-nicolas-chabanne-fabriquer-une-brique-de-lait-citoyenne-100c2f955a00
Fromagerie Cornes et sabots	google	french	2018	GMO	marketing	company	press	generalpublic	nationalCanada	URL link broken
Bienvenue	google	french	2020	GMO	bioagri	organisation	blog	generalpublic	nationalSwitzerland	URL link broken
Le café Legal biologique torréfié moulu ou en grains…	google	french	2019	GMO	marketing	company	website	generalpublic	nationalFrance	https://www.cafes-legal.fr/
Monsanto modifie la nature brevetée	google	french	2019	GMO	geopoeco	journalist	press	generalpublic	nationalLebanon	http://greenarea.me/fr/172907/monsanto-modifie-la-nature-brevetee/
Spécialiste et éleveur de bovins Charolais	google	french	2020	GMO	marketing	farmer	website	generalpublic	nationalFrance	http://www.fermegilaudais.fr/
Un nouveau test pour détecter du colza OGM canadien	google	french	2020	GMO	bioagri	journalist	press	generalpublic	nationalFrance	https://www.courrier-picard.fr/id125360/article/2020-09-07/un-nouveau-test-pour-detecter-du-colza-ogm-canadien
Panier de légumes bio	google	french	2019	GMO	marketing	farmer	website	generalpublic	nationalFrance	http://ecobos.free.fr/index.php?option=com_content&view=article&id=3:accueil
Le Waterfall D-Mannose disponible en comprimés !	google	french	2019	GMO	marketing	company	website	generalpublic	nationalFrance	https://apoticaria.com/products/waterfall-d-mannose-50-comprimes
Matière: Coton	google	french	2019	GMO	marketing	company	website	generalpublic	international	URL link broken
Notre ferme	google	french	2020	GMO	marketing	farmer	website	generalpublic	nationalFrance	https://gaec-de-la-ferme-du-fouet-76.webself.net/
Méditation Raja yoga Gatineau Canada	google	french	2020	GMO	bioagri	citizen	blog	generalpublic	nationalCanada	http://medit.info/
Je mange donc je suis, l'exposition au Musée de l'Homme - réouverture et prolongation	google	french	2020	GMO	science	journalist	press	generalpublic	nationalFrance	https://www.museedelhomme.fr/fr/exposition-evenement/je-mange-donc-je-suis
Questions pour les auditeurs – Épisode 123: Podcast non censuré de PaleOMG	google	french	2019	NPBT	marketing	company	website	generalpublic	unknown	URL link broken
Guide des aliments	google	french	2019	GMO	science	journalist	website	generalpublic	nationalFrance	https://www.doctissimo.fr/nutrition/famille-d-aliments/guide-aliments
OGM : les nouvelles technologies de sélection	google	french	2018	NPBT	regulation	organisation	website	generalpublic	nationalFrance	https://agriculture.gouv.fr/ogm-les-nouvelles-technologies-de-selection
Boucherie au Pont-de-l’Arc, le goût de la qualité	google	french	2020	GMO	marketing	company	website	generalpublic	nationalFrance	https://boucheriedupontdelarc.fr/
Some URLs are no longer available. To access all of the data, you can send an email to anais.degache@gmail.com
